# Supplementary material for: Proteins with Complex Architecture as Potential Targets for Drug Design: A Case Study of Mycobacterium tuberculosis
Source: PLoS Comput Biol. 2011 Jul 21;7(7):e1002118. doi: 10.1371/journal.pcbi.1002118 (PMC3140968; doi:10.1371/journal.pcbi.1002118)
Supplement: Table S3 — Proteins of each cluster. List of the 3,948 MTB proteins. Proteins are defined with Uniprot IDs. For each protein, the number of the containing cluster is given. (XLS) [file pcbi.1002118.s004.xls]

## Sheet: group_all
	Uniprot ID	Cluster
	O05293	1
	O05294	1
	O05295	1
	O05301	1
	O05307	1
	O05598	1
	O05773	1
	O05796	1
	O05805	1
	O05813	1
	O05819	1
	O05858	1
	O05863	1
	O05884	1
	O05892	1
	O06151	1
	O06157	1
	O06164	1
	O06168	1
	O06169	1
	O06190	1
	O06266	1
	O06329	1
	O06338	1
	O06339	1
	O06408	1
	O06414	1
	O06417	1
	O06420	1
	O06426	1
	O06536	1
	O06541	1
	O06542	1
	O06550	1
	O06575	1
	O06576	1
	O06585	1
	O06593	1
	O06831	1
	O07169	1
	O07179	1
	O07229	1
	O07252	1
	O07253	1
	O07254	1
	O07411	1
	O07427	1
	O07721	1
	O07732	1
	O07737	1
	O07753	1
	O07797	1
	O07798	1
	O08377	1
	O33179	1
	O33185	1
	O33187	1
	O33229	1
	O33269	1
	O33331	1
	O33340	1
	O33365	1
	O50402	1
	O50423	1
	O50437	1
	O50443	1
	O50452	1
	O50453	1
	O53146	1
	O53158	1
	O53163	1
	O53165	1
	O53183	1
	O53213	1
	O53232	1
	O53277	1
	O53285	1
	O53286	1
	O53295	1
	O53303	1
	O53306	1
	O53310	1
	O53317	1
	O53321	1
	O53323	1
	O53327	1
	O53363	1
	O53374	1
	O53381	1
	O53388	1
	O53406	1
	O53419	1
	O53454	1
	O53483	1
	O53484	1
	O53490	1
	O53521	1
	O53532	1
	O53533	1
	O53549	1
	O53550	1
	O53551	1
	O53558	1
	O53561	1
	O53577	1
	O53579	1
	O53580	1
	O53612	1
	O53622	1
	O53623	1
	O53634	1
	O53641	1
	O53647	1
	O53661	1
	O53666	1
	O53697	1
	O53720	1
	O53737	1
	O53757	1
	O53789	1
	O53815	1
	O53816	1
	O53851	1
	O53852	1
	O53864	1
	O53872	1
	O53901	1
	O53903	1
	O53904	1
	O53919	1
	O53926	1
	O53979	1
	O65933	1
	O69635	1
	O69638	1
	O69667	1
	O69687	1
	O69692	1
	O69693	1
	O69695	1
	O69696	1
	O69703	1
	O86312	1
	O86319	1
	O86329	1
	O86331	1
	O86335	1
	O86342	1
	O86348	1
	O86368	1
	O86369	1
	P0A4X0	1
	P0A4X8	1
	P0A572	1
	P0A5D1	1
	P0A5G1	1
	P0A638	1
	P0C5C2	1
	P0C5C3	1
	P63427	1
	P63429	1
	P63431	1
	P63523	1
	P63937	1
	P64014	1
	P64016	1
	P64018	1
	P64301	1
	P64303	1
	P64839	1
	P64841	1
	P64919	1
	P65346	1
	P65348	1
	P65684	1
	P65788	1
	P66885	1
	P67232	1
	P67434	1
	P67436	1
	P67440	1
	P67442	1
	P67737	1
	P67739	1
	P67741	1
	P68913	1
	P71539	1
	P71540	1
	P71617	1
	P71618	1
	P71621	1
	P71651	1
	P71702	1
	P71716	1
	P71717	1
	P71719	1
	P71745	1
	P71746	1
	P71779	1
	P71785	1
	P71790	1
	P71791	1
	P71794	1
	P71805	1
	P71818	1
	P71823	1
	P71836	1
	P71851	1
	P71857	1
	P71858	1
	P71879	1
	P71896	1
	P71925	1
	P71972	1
	P71989	1
	P72007	1
	P72027	1
	P72043	1
	P72050	1
	P75019	1
	P94996	1
	P95037	1
	P95092	1
	P95097	1
	P95098	1
	P95100	1
	P95141	1
	P95147	1
	P95153	1
	P95185	1
	P95186	1
	P95187	1
	P95208	1
	P95213	1
	P95227	1
	P95228	1
	P95251	1
	P95276	1
	P95279	1
	P95280	1
	P95281	1
	P95283	1
	P95288	1
	P96202	1
	P96203	1
	P96204	1
	P96222	1
	P96245	1
	P96246	1
	P96248	1
	P96283	1
	P96285	1
	P96290	1
	P96291	1
	P96381	1
	P96396	1
	P96397	1
	P96404	1
	P96405	1
	P96406	1
	P96414	1
	P96415	1
	P96417	1
	P96808	1
	P96811	1
	P96812	1
	P96816	1
	P96821	1
	P96824	1
	P96826	1
	P96831	1
	P96839	1
	P96842	1
	P96843	1
	P96844	1
	P96845	1
	P96846	1
	P96851	1
	P96852	1
	P96855	1
	P96856	1
	P96871	1
	P96900	1
	P96907	1
	P96935	1
	P96941	1
	Q06861	1
	Q10528	1
	Q10550	1
	Q10630	1
	Q10776	1
	Q10777	1
	Q10878	1
	Q10896	1
	Q10976	1
	Q10977	1
	Q10978	1
	Q11028	1
	Q11063	1
	Q50461	1
	Q50464	1
	Q50584	1
	Q50586	1
	Q50599	1
	Q50631	1
	Q50642	1
	Q6MWV3	1
	Q6MWX3	1
	Q6MX03	1
	Q6MX39	1
	Q79FG9	1
	Q79FX6	1
	Q79FX8	1
	Q79G00	1
	Q7D5D8	1
	Q7D5R7	1
	Q7D7B8	1
	Q7D9G0	1
	Q7D9P4	1
	Q7D9R5	1
	Q7DAJ8	1
	O05779	2
	O05842	2
	O05846	2
	O05919	2
	O06137	2
	O06138	2
	O06143	2
	O06172	2
	O06348	2
	O06413	2
	O06544	2
	O07190	2
	O07230	2
	O07435	2
	O07730	2
	O07749	2
	O07776	2
	O07778	2
	O33175	2
	O33189	2
	O33263	2
	O33292	2
	O33339	2
	O50417	2
	O50454	2
	O50460	2
	O50465	2
	O53149	2
	O53154	2
	O53164	2
	O53186	2
	O53204	2
	O53247	2
	O53288	2
	O53302	2
	O53324	2
	O53398	2
	O53482	2
	O53537	2
	O53547	2
	O53613	2
	O53618	2
	O53645	2
	O53646	2
	O53665	2
	O53712	2
	O53726	2
	O53832	2
	O53854	2
	O53856	2
	O53861	2
	O53863	2
	O53894	2
	O53895	2
	O53899	2
	O53916	2
	O53927	2
	O65934	2
	O69631	2
	O69724	2
	O69729	2
	O69730	2
	O86311	2
	P0A4W2	2
	P0A4W4	2
	P0A5Y4	2
	P0A5Y6	2
	P0A5Z4	2
	P0A5Z6	2
	P0A5Z8	2
	P0A600	2
	P63357	2
	P63380	2
	P63391	2
	P63393	2
	P63395	2
	P63397	2
	P63399	2
	P63401	2
	P64961	2
	P66777	2
	P66779	2
	P66781	2
	P66783	2
	P67665	2
	P67667	2
	P69167	2
	P71564	2
	P71620	2
	P71678	2
	P71814	2
	P71815	2
	P71821	2
	P71824	2
	P71852	2
	P71853	2
	P71871	2
	P71883	2
	P71995	2
	P72047	2
	P95033	2
	P95101	2
	P95150	2
	P95155	2
	P95158	2
	P95183	2
	P95193	2
	P95273	2
	P95286	2
	P95302	2
	P96205	2
	P96368	2
	P96372	2
	P96373	2
	P96825	2
	P96841	2
	Q10681	2
	Q10782	2
	Q11150	2
	Q11156	2
	Q50496	2
	Q50614	2
	Q50806	2
	Q7ARU7	2
	Q7D6M3	2
	Q93IG6	2
	O05296	3
	O05305	3
	O05309	3
	O05313	3
	O05316	3
	O05435	3
	O05437	3
	O05450	3
	O05456	3
	O05458	3
	O05460	3
	O05461	3
	O05572	3
	O05576	3
	O05578	3
	O05581	3
	O05593	3
	O05769	3
	O05772	3
	O05781	3
	O05783	3
	O05784	3
	O05786	3
	O05790	3
	O05791	3
	O05793	3
	O05797	3
	O05809	3
	O05814	3
	O05820	3
	O05828	3
	O05840	3
	O05841	3
	O05853	3
	O05855	3
	O05875	3
	O05896	3
	O05897	3
	O05900	3
	O05903	3
	O05906	3
	O05911	3
	O05912	3
	O05913	3
	O05914	3
	O05917	3
	O06144	3
	O06147	3
	O06153	3
	O06154	3
	O06155	3
	O06159	3
	O06160	3
	O06161	3
	O06163	3
	O06165	3
	O06171	3
	O06177	3
	O06178	3
	O06179	3
	O06186	3
	O06187	3
	O06188	3
	O06189	3
	O06204	3
	O06210	3
	O06214	3
	O06216	3
	O06222	3
	O06224	3
	O06232	3
	O06240	3
	O06247	3
	O06248	3
	O06249	3
	O06258	3
	O06264	3
	O06272	3
	O06289	3
	O06291	3
	O06293	3
	O06294	3
	O06302	3
	O06307	3
	O06312	3
	O06314	3
	O06316	3
	O06328	3
	O06334	3
	O06335	3
	O06336	3
	O06337	3
	O06350	3
	O06351	3
	O06353	3
	O06359	3
	O06362	3
	O06363	3
	O06367	3
	O06369	3
	O06370	3
	O06376	3
	O06391	3
	O06392	3
	O06396	3
	O06412	3
	O06418	3
	O06421	3
	O06423	3
	O06427	3
	O06428	3
	O06538	3
	O06543	3
	O06545	3
	O06546	3
	O06559	3
	O06560	3
	O06563	3
	O06572	3
	O06574	3
	O06581	3
	O06586	3
	O06587	3
	O06589	3
	O06597	3
	O06604	3
	O06624	3
	O06625	3
	O06629	3
	O06632	3
	O06633	3
	O06776	3
	O06804	3
	O06806	3
	O06807	3
	O06811	3
	O06817	3
	O06825	3
	O06826	3
	O06829	3
	O06830	3
	O06832	3
	O06934	3
	O07166	3
	O07170	3
	O07175	3
	O07176	3
	O07178	3
	O07182	3
	O07185	3
	O07187	3
	O07192	3
	O07194	3
	O07205	3
	O07220	3
	O07233	3
	O07237	3
	O07239	3
	O07251	3
	O07255	3
	O07406	3
	O07408	3
	O07414	3
	O07415	3
	O07416	3
	O07417	3
	O07418	3
	O07424	3
	O07426	3
	O07430	3
	O07431	3
	O07436	3
	O07720	3
	O07727	3
	O07728	3
	O07738	3
	O07752	3
	O07772	3
	O07773	3
	O07777	3
	O07784	3
	O07785	3
	O07786	3
	O07787	3
	O07788	3
	O07794	3
	O07795	3
	O07796	3
	O07799	3
	O07800	3
	O07805	3
	O07806	3
	O07807	3
	O07808	3
	O07809	3
	O07810	3
	O07914	3
	O07927	3
	O08362	3
	O08446	3
	O08447	3
	O33177	3
	O33180	3
	O33182	3
	O33183	3
	O33184	3
	O33188	3
	O33199	3
	O33202	3
	O33203	3
	O33206	3
	O33207	3
	O33219	3
	O33221	3
	O33230	3
	O33244	3
	O33245	3
	O33253	3
	O33261	3
	O33268	3
	O33282	3
	O33287	3
	O33288	3
	O33289	3
	O33290	3
	O33294	3
	O33307	3
	O33317	3
	O33321	3
	O33323	3
	O33325	3
	O33329	3
	O33332	3
	O33333	3
	O33334	3
	O33341	3
	O33342	3
	O33346	3
	O33351	3
	O33362	3
	O33363	3
	O50388	3
	O50389	3
	O50390	3
	O50391	3
	O50394	3
	O50397	3
	O50401	3
	O50405	3
	O50408	3
	O50410	3
	O50413	3
	O50414	3
	O50416	3
	O50422	3
	O50429	3
	O50431	3
	O50432	3
	O50433	3
	O50434	3
	O50435	3
	O50436	3
	O50438	3
	O50442	3
	O50445	3
	O50463	3
	O53161	3
	O53166	3
	O53168	3
	O53169	3
	O53174	3
	O53176	3
	O53181	3
	O53190	3
	O53198	3
	O53202	3
	O53207	3
	O53208	3
	O53210	3
	O53223	3
	O53226	3
	O53227	3
	O53237	3
	O53238	3
	O53240	3
	O53242	3
	O53244	3
	O53254	3
	O53258	3
	O53272	3
	O53273	3
	O53279	3
	O53281	3
	O53289	3
	O53291	3
	O53294	3
	O53300	3
	O53301	3
	O53304	3
	O53307	3
	O53311	3
	O53314	3
	O53318	3
	O53325	3
	O53337	3
	O53338	3
	O53340	3
	O53345	3
	O53346	3
	O53347	3
	O53348	3
	O53355	3
	O53360	3
	O53370	3
	O53371	3
	O53377	3
	O53378	3
	O53379	3
	O53380	3
	O53382	3
	O53384	3
	O53390	3
	O53397	3
	O53405	3
	O53409	3
	O53410	3
	O53414	3
	O53422	3
	O53423	3
	O53424	3
	O53441	3
	O53444	3
	O53446	3
	O53449	3
	O53452	3
	O53453	3
	O53459	3
	O53463	3
	O53471	3
	O53472	3
	O53473	3
	O53474	3
	O53478	3
	O53481	3
	O53485	3
	O53488	3
	O53493	3
	O53494	3
	O53499	3
	O53507	3
	O53511	3
	O53516	3
	O53522	3
	O53525	3
	O53526	3
	O53531	3
	O53534	3
	O53538	3
	O53539	3
	O53540	3
	O53541	3
	O53542	3
	O53543	3
	O53554	3
	O53555	3
	O53563	3
	O53565	3
	O53567	3
	O53578	3
	O53585	3
	O53590	3
	O53597	3
	O53608	3
	O53615	3
	O53616	3
	O53617	3
	O53619	3
	O53620	3
	O53626	3
	O53633	3
	O53638	3
	O53639	3
	O53648	3
	O53657	3
	O53664	3
	O53667	3
	O53669	3
	O53670	3
	O53673	3
	O53674	3
	O53675	3
	O53680	3
	O53687	3
	O53689	3
	O53695	3
	O53705	3
	O53706	3
	O53708	3
	O53709	3
	O53715	3
	O53730	3
	O53732	3
	O53735	3
	O53749	3
	O53750	3
	O53753	3
	O53759	3
	O53762	3
	O53764	3
	O53768	3
	O53772	3
	O53773	3
	O53784	3
	O53793	3
	O53804	3
	O53823	3
	O53825	3
	O53828	3
	O53830	3
	O53831	3
	O53836	3
	O53838	3
	O53839	3
	O53840	3
	O53855	3
	O53857	3
	O53865	3
	O53867	3
	O53870	3
	O53871	3
	O53873	3
	O53877	3
	O53883	3
	O53896	3
	O53897	3
	O53900	3
	O53905	3
	O53907	3
	O53911	3
	O53915	3
	O53921	3
	O53922	3
	O53923	3
	O53924	3
	O53935	3
	O53945	3
	O53962	3
	O53968	3
	O53969	3
	O53970	3
	O53971	3
	O53972	3
	O53978	3
	O65931	3
	O65936	3
	O69629	3
	O69632	3
	O69633	3
	O69634	3
	O69639	3
	O69641	3
	O69644	3
	O69645	3
	O69646	3
	O69651	3
	O69652	3
	O69653	3
	O69655	3
	O69660	3
	O69664	3
	O69668	3
	O69670	3
	O69671	3
	O69678	3
	O69686	3
	O69689	3
	O69700	3
	O69707	3
	O69708	3
	O69709	3
	O69710	3
	O69711	3
	O69718	3
	O69719	3
	O69722	3
	O69723	3
	O69727	3
	O69728	3
	O69733	3
	O69735	3
	O69736	3
	O86318	3
	O86322	3
	O86333	3
	O86336	3
	O86345	3
	O86346	3
	O86347	3
	O86349	3
	O86350	3
	O86352	3
	O86353	3
	O86361	3
	O86367	3
	O86374	3
	P0A4W0	3
	P0A4X4	3
	P0A4X6	3
	P0A4Y0	3
	P0A4Y2	3
	P0A4Y4	3
	P0A4Z0	3
	P0A4Z2	3
	P0A4Z8	3
	P0A502	3
	P0A504	3
	P0A506	3
	P0A508	3
	P0A510	3
	P0A512	3
	P0A514	3
	P0A516	3
	P0A522	3
	P0A528	3
	P0A534	3
	P0A542	3
	P0A544	3
	P0A548	3
	P0A554	3
	P0A556	3
	P0A558	3
	P0A562	3
	P0A574	3
	P0A588	3
	P0A590	3
	P0A597	3
	P0A599	3
	P0A5A1	3
	P0A5A3	3
	P0A5A5	3
	P0A5A7	3
	P0A5B7	3
	P0A5B9	3
	P0A5C1	3
	P0A5F5	3
	P0A5F7	3
	P0A5F9	3
	P0A5H1	3
	P0A5H8	3
	P0A5I4	3
	P0A5J2	3
	P0A5L4	3
	P0A5L6	3
	P0A5M0	3
	P0A5M4	3
	P0A5N6	3
	P0A5N8	3
	P0A5P0	3
	P0A5R2	3
	P0A5R6	3
	P0A5S8	3
	P0A5T2	3
	P0A5T6	3
	P0A5T8	3
	P0A5U6	3
	P0A5Y0	3
	P0A602	3
	P0A604	3
	P0A606	3
	P0A616	3
	P0A618	3
	P0A622	3
	P0A624	3
	P0A626	3
	P0A628	3
	P0A630	3
	P0A634	3
	P0A642	3
	P0A648	3
	P0A650	3
	P0A678	3
	P0C5B9	3
	P0C5C0	3
	P0C5G8	3
	P0C5G9	3
	P49993	3
	P52214	3
	P57689	3
	P60176	3
	P60230	3
	P63288	3
	P63345	3
	P63349	3
	P63405	3
	P63407	3
	P63425	3
	P63454	3
	P63456	3
	P63458	3
	P63460	3
	P63484	3
	P63490	3
	P63492	3
	P63494	3
	P63496	3
	P63498	3
	P63500	3
	P63502	3
	P63504	3
	P63506	3
	P63509	3
	P63514	3
	P63516	3
	P63527	3
	P63531	3
	P63568	3
	P63673	3
	P63677	3
	P63681	3
	P63685	3
	P63687	3
	P63689	3
	P63693	3
	P63707	3
	P63709	3
	P63711	3
	P63713	3
	P63715	3
	P63717	3
	P63719	3
	P63721	3
	P63723	3
	P63744	3
	P63749	3
	P63753	3
	P63775	3
	P63848	3
	P63873	3
	P63887	3
	P63911	3
	P63935	3
	P63945	3
	P63966	3
	P63975	3
	P64057	3
	P64122	3
	P64174	3
	P64178	3
	P64182	3
	P64184	3
	P64188	3
	P64220	3
	P64241	3
	P64245	3
	P64247	3
	P64261	3
	P64263	3
	P64265	3
	P64314	3
	P64320	3
	P64322	3
	P64326	3
	P64703	3
	P64705	3
	P64707	3
	P64711	3
	P64717	3
	P64723	3
	P64741	3
	P64745	3
	P64749	3
	P64751	3
	P64761	3
	P64765	3
	P64769	3
	P64783	3
	P64795	3
	P64807	3
	P64819	3
	P64825	3
	P64829	3
	P64831	3
	P64855	3
	P64863	3
	P64865	3
	P64867	3
	P64869	3
	P64897	3
	P64903	3
	P64921	3
	P64927	3
	P64937	3
	P64941	3
	P64955	3
	P64963	3
	P64981	3
	P64993	3
	P64995	3
	P65007	3
	P65039	3
	P65045	3
	P65047	3
	P65053	3
	P65069	3
	P65073	3
	P65089	3
	P65097	3
	P65131	3
	P65163	3
	P65165	3
	P65167	3
	P65170	3
	P65172	3
	P65269	3
	P65277	3
	P65370	3
	P65372	3
	P65374	3
	P65384	3
	P65408	3
	P65419	3
	P65425	3
	P65472	3
	P65477	3
	P65499	3
	P65528	3
	P65530	3
	P65593	3
	P65633	3
	P65688	3
	P65716	3
	P65734	3
	P65762	3
	P65810	3
	P65815	3
	P65821	3
	P65823	3
	P65829	3
	P65842	3
	P65893	3
	P65898	3
	P65902	3
	P65929	3
	P65953	3
	P66004	3
	P66006	3
	P66028	3
	P66753	3
	P66771	3
	P66799	3
	P66801	3
	P66807	3
	P66809	3
	P66811	3
	P66873	3
	P66875	3
	P66877	3
	P66897	3
	P66902	3
	P66913	3
	P66926	3
	P66946	3
	P66952	3
	P66964	3
	P66966	3
	P66976	3
	P66984	3
	P67017	3
	P67032	3
	P67098	3
	P67104	3
	P67117	3
	P67130	3
	P67159	3
	P67204	3
	P67206	3
	P67208	3
	P67210	3
	P67438	3
	P67473	3
	P67498	3
	P67510	3
	P67561	3
	P67569	3
	P67582	3
	P67599	3
	P67607	3
	P67628	3
	P67636	3
	P67656	3
	P67669	3
	P67671	3
	P67704	3
	P67731	3
	P67745	3
	P67747	3
	P68911	3
	P68917	3
	P71538	3
	P71552	3
	P71554	3
	P71559	3
	P71560	3
	P71568	3
	P71586	3
	P71588	3
	P71589	3
	P71590	3
	P71591	3
	P71594	3
	P71602	3
	P71616	3
	P71619	3
	P71639	3
	P71641	3
	P71644	3
	P71662	3
	P71667	3
	P71668	3
	P71672	3
	P71675	3
	P71677	3
	P71694	3
	P71699	3
	P71701	3
	P71704	3
	P71707	3
	P71709	3
	P71718	3
	P71724	3
	P71727	3
	P71736	3
	P71737	3
	P71744	3
	P71778	3
	P71781	3
	P71784	3
	P71788	3
	P71793	3
	P71795	3
	P71801	3
	P71809	3
	P71811	3
	P71825	3
	P71829	3
	P71830	3
	P71832	3
	P71838	3
	P71844	3
	P71846	3
	P71847	3
	P71855	3
	P71860	3
	P71861	3
	P71864	3
	P71865	3
	P71867	3
	P71872	3
	P71875	3
	P71876	3
	P71878	3
	P71885	3
	P71888	3
	P71890	3
	P71891	3
	P71892	3
	P71894	3
	P71903	3
	P71906	3
	P71909	3
	P71910	3
	P71913	3
	P71914	3
	P71915	3
	P71922	3
	P71924	3
	P71937	3
	P71939	3
	P71941	3
	P71942	3
	P71945	3
	P71956	3
	P71963	3
	P71967	3
	P71969	3
	P71977	3
	P71980	3
	P71981	3
	P71983	3
	P71984	3
	P71988	3
	P71990	3
	P71992	3
	P71994	3
	P71997	3
	P72002	3
	P72017	3
	P72039	3
	P72041	3
	P72044	3
	P72049	3
	P72056	3
	P72062	3
	P77894	3
	P77900	3
	P77909	3
	P83734	3
	P94973	3
	P94974	3
	P94978	3
	P94982	3
	P94995	3
	P95018	3
	P95029	3
	P95034	3
	P95039	3
	P95040	3
	P95042	3
	P95043	3
	P95059	3
	P95060	3
	P95077	3
	P95079	3
	P95086	3
	P95090	3
	P95099	3
	P95105	3
	P95110	3
	P95113	3
	P95114	3
	P95116	3
	P95117	3
	P95118	3
	P95124	3
	P95125	3
	P95127	3
	P95128	3
	P95130	3
	P95131	3
	P95134	3
	P95139	3
	P95140	3
	P95146	3
	P95148	3
	P95149	3
	P95159	3
	P95160	3
	P95162	3
	P95164	3
	P95173	3
	P95175	3
	P95188	3
	P95189	3
	P95192	3
	P95194	3
	P95197	3
	P95198	3
	P95199	3
	P95200	3
	P95207	3
	P95211	3
	P95217	3
	P95224	3
	P95231	3
	P95234	3
	P95235	3
	P95241	3
	P95275	3
	P95277	3
	P95278	3
	P95284	3
	P95290	3
	P95291	3
	P95313	3
	P96206	3
	P96207	3
	P96208	3
	P96214	3
	P96217	3
	P96219	3
	P96223	3
	P96241	3
	P96253	3
	P96254	3
	P96257	3
	P96259	3
	P96261	3
	P96267	3
	P96271	3
	P96273	3
	P96281	3
	P96282	3
	P96284	3
	P96287	3
	P96288	3
	P96293	3
	P96354	3
	P96358	3
	P96359	3
	P96360	3
	P96367	3
	P96382	3
	P96395	3
	P96398	3
	P96399	3
	P96402	3
	P96403	3
	P96407	3
	P96410	3
	P96420	3
	P96807	3
	P96809	3
	P96810	3
	P96838	3
	P96847	3
	P96849	3
	P96850	3
	P96853	3
	P96857	3
	P96859	3
	P96861	3
	P96877	3
	P96878	3
	P96885	3
	P96888	3
	P96890	3
	P96896	3
	P96901	3
	P96920	3
	P96924	3
	P96926	3
	P96927	3
	P96928	3
	P96939	3
	Q10384	3
	Q10399	3
	Q10504	3
	Q10543	3
	Q10551	3
	Q10564	3
	Q10600	3
	Q10602	3
	Q10614	3
	Q10621	3
	Q10625	3
	Q10633	3
	Q10671	3
	Q10672	3
	Q10683	3
	Q10696	3
	Q10701	3
	Q10704	3
	Q10765	3
	Q10768	3
	Q10769	3
	Q10801	3
	Q10808	3
	Q10809	3
	Q10814	3
	Q10843	3
	Q10844	3
	Q10850	3
	Q10875	3
	Q10876	3
	Q10877	3
	Q10880	3
	Q10883	3
	Q10898	3
	Q10900	3
	Q10966	3
	Q10970	3
	Q11025	3
	Q11034	3
	Q11035	3
	Q11037	3
	Q11039	3
	Q11043	3
	Q11055	3
	Q11058	3
	Q11061	3
	Q11062	3
	Q11064	3
	Q11146	3
	Q11157	3
	Q11171	3
	Q1LVD4	3
	Q50575	3
	Q50585	3
	Q50590	3
	Q50592	3
	Q50593	3
	Q50597	3
	Q50601	3
	Q50616	3
	Q50636	3
	Q50639	3
	Q50648	3
	Q50649	3
	Q50658	3
	Q50660	3
	Q50662	3
	Q50681	3
	Q50685	3
	Q50699	3
	Q50700	3
	Q50701	3
	Q50708	3
	Q50739	3
	Q50760	3
	Q57307	3
	Q59563	3
	Q59568	3
	Q59570	3
	Q59586	3
	Q6MWW2	3
	Q6MWX8	3
	Q6MWX9	3
	Q6MWY2	3
	Q6MWZ7	3
	Q6MX15	3
	Q6MX20	3
	Q6MX22	3
	Q6MX34	3
	Q6MX51	3
	Q79FE8	3
	Q79FI8	3
	Q79FI9	3
	Q79FJ2	3
	Q79FL0	3
	Q79FL2	3
	Q79FN2	3
	Q79FN7	3
	Q79FU0	3
	Q79FU2	3
	Q79FV4	3
	Q79FW0	3
	Q79FW1	3
	Q79FW5	3
	Q79FY7	3
	Q79FZ9	3
	Q7ARS9	3
	Q7BHK8	3
	Q7BV63	3
	Q7D4L9	3
	Q7D4T4	3
	Q7D4V6	3
	Q7D529	3
	Q7D547	3
	Q7D5E7	3
	Q7D5Q9	3
	Q7D5R0	3
	Q7D5S2	3
	Q7D5T2	3
	Q7D5T3	3
	Q7D5V5	3
	Q7D5X9	3
	Q7D637	3
	Q7D6F2	3
	Q7D6W6	3
	Q7D6Y7	3
	Q7D7G7	3
	Q7D7P0	3
	Q7D836	3
	Q7D8E1	3
	Q7D8I1	3
	Q7D8J9	3
	Q7D8M5	3
	Q7D8W0	3
	Q7D9D2	3
	Q7D9D4	3
	Q7D9D5	3
	Q7DA42	3
	Q7DA51	3
	Q7DA74	3
	Q7DAC8	3
	Q7DAK6	3
	Q8VJS7	3
	Q8VK36	3
	Q8VK64	3
	Q8VKK1	3
	Q93IG7	3
	O05299	4
	O05300	4
	O05302	4
	O05304	4
	O05306	4
	O05310	4
	O05311	4
	O05312	4
	O05317	4
	O05318	4
	O05436	4
	O05439	4
	O05440	4
	O05441	4
	O05442	4
	O05443	4
	O05444	4
	O05445	4
	O05446	4
	O05447	4
	O05448	4
	O05449	4
	O05453	4
	O05454	4
	O05455	4
	O05457	4
	O05459	4
	O05462	4
	O05573	4
	O05574	4
	O05575	4
	O05577	4
	O05579	4
	O05580	4
	O05582	4
	O05586	4
	O05589	4
	O05591	4
	O05592	4
	O05594	4
	O05597	4
	O05770	4
	O05771	4
	O05775	4
	O05776	4
	O05777	4
	O05780	4
	O05785	4
	O05795	4
	O05799	4
	O05800	4
	O05804	4
	O05815	4
	O05816	4
	O05821	4
	O05823	4
	O05829	4
	O05833	4
	O05838	4
	O05839	4
	O05844	4
	O05847	4
	O05848	4
	O05849	4
	O05850	4
	O05851	4
	O05854	4
	O05856	4
	O05857	4
	O05859	4
	O05861	4
	O05862	4
	O05866	4
	O05870	4
	O05872	4
	O05873	4
	O05876	4
	O05877	4
	O05878	4
	O05879	4
	O05880	4
	O05882	4
	O05883	4
	O05886	4
	O05887	4
	O05888	4
	O05889	4
	O05891	4
	O05893	4
	O05894	4
	O05895	4
	O05898	4
	O05899	4
	O05901	4
	O05902	4
	O05904	4
	O05905	4
	O05910	4
	O05915	4
	O05916	4
	O05918	4
	O06128	4
	O06131	4
	O06132	4
	O06133	4
	O06134	4
	O06135	4
	O06136	4
	O06139	4
	O06141	4
	O06145	4
	O06149	4
	O06152	4
	O06156	4
	O06162	4
	O06170	4
	O06173	4
	O06175	4
	O06176	4
	O06180	4
	O06182	4
	O06183	4
	O06184	4
	O06185	4
	O06191	4
	O06193	4
	O06194	4
	O06195	4
	O06197	4
	O06198	4
	O06201	4
	O06203	4
	O06205	4
	O06209	4
	O06213	4
	O06217	4
	O06218	4
	O06229	4
	O06230	4
	O06231	4
	O06233	4
	O06237	4
	O06238	4
	O06239	4
	O06241	4
	O06242	4
	O06243	4
	O06250	4
	O06251	4
	O06252	4
	O06254	4
	O06255	4
	O06256	4
	O06257	4
	O06261	4
	O06262	4
	O06263	4
	O06267	4
	O06269	4
	O06270	4
	O06271	4
	O06277	4
	O06278	4
	O06279	4
	O06282	4
	O06283	4
	O06288	4
	O06292	4
	O06295	4
	O06296	4
	O06298	4
	O06299	4
	O06300	4
	O06308	4
	O06309	4
	O06310	4
	O06311	4
	O06315	4
	O06317	4
	O06319	4
	O06320	4
	O06321	4
	O06325	4
	O06326	4
	O06327	4
	O06330	4
	O06331	4
	O06342	4
	O06343	4
	O06344	4
	O06345	4
	O06346	4
	O06347	4
	O06349	4
	O06352	4
	O06354	4
	O06355	4
	O06356	4
	O06357	4
	O06361	4
	O06364	4
	O06365	4
	O06366	4
	O06368	4
	O06371	4
	O06372	4
	O06375	4
	O06377	4
	O06378	4
	O06380	4
	O06381	4
	O06384	4
	O06389	4
	O06393	4
	O06394	4
	O06397	4
	O06401	4
	O06403	4
	O06404	4
	O06406	4
	O06407	4
	O06409	4
	O06410	4
	O06411	4
	O06415	4
	O06416	4
	O06422	4
	O06425	4
	O06534	4
	O06537	4
	O06539	4
	O06540	4
	O06547	4
	O06551	4
	O06552	4
	O06553	4
	O06554	4
	O06555	4
	O06556	4
	O06557	4
	O06558	4
	O06561	4
	O06562	4
	O06565	4
	O06566	4
	O06567	4
	O06568	4
	O06569	4
	O06570	4
	O06571	4
	O06577	4
	O06578	4
	O06579	4
	O06580	4
	O06582	4
	O06583	4
	O06592	4
	O06594	4
	O06598	4
	O06603	4
	O06605	4
	O06606	4
	O06607	4
	O06608	4
	O06609	4
	O06610	4
	O06611	4
	O06612	4
	O06613	4
	O06614	4
	O06615	4
	O06616	4
	O06617	4
	O06618	4
	O06619	4
	O06620	4
	O06623	4
	O06627	4
	O06628	4
	O06630	4
	O06634	4
	O06769	4
	O06773	4
	O06774	4
	O06775	4
	O06777	4
	O06778	4
	O06779	4
	O06780	4
	O06781	4
	O06782	4
	O06783	4
	O06785	4
	O06787	4
	O06789	4
	O06790	4
	O06793	4
	O06795	4
	O06796	4
	O06797	4
	O06798	4
	O06799	4
	O06800	4
	O06802	4
	O06803	4
	O06805	4
	O06809	4
	O06812	4
	O06813	4
	O06815	4
	O06816	4
	O06820	4
	O06823	4
	O06824	4
	O06827	4
	O07033	4
	O07034	4
	O07036	4
	O07171	4
	O07172	4
	O07173	4
	O07177	4
	O07180	4
	O07181	4
	O07183	4
	O07188	4
	O07189	4
	O07191	4
	O07195	4
	O07196	4
	O07197	4
	O07198	4
	O07200	4
	O07201	4
	O07202	4
	O07206	4
	O07207	4
	O07208	4
	O07209	4
	O07210	4
	O07211	4
	O07213	4
	O07216	4
	O07218	4
	O07219	4
	O07221	4
	O07222	4
	O07225	4
	O07226	4
	O07227	4
	O07228	4
	O07234	4
	O07235	4
	O07236	4
	O07238	4
	O07240	4
	O07241	4
	O07242	4
	O07243	4
	O07244	4
	O07246	4
	O07247	4
	O07248	4
	O07249	4
	O07250	4
	O07256	4
	O07257	4
	O07412	4
	O07413	4
	O07419	4
	O07420	4
[truncated: 1,949 more rows]
